# Supplementary material for: Hydrophobic pp-HMDSO Coating for Three-Dimensional Cell Culture
Source: J Funct Biomater. 2026 Jul 9;17(7):334. doi: 10.3390/jfb17070334 (PMC13412863; doi:10.3390/jfb17070334)
Supplement: Supplementary file 1 [file jfb-17-00334-s001.zip]

Archive with 1 entries (1 files):
- jfb-4291478-supplementary.pdf
